# Supplementary material for: Fibroblast Activation Protein Alpha (FAP) Expression Is Associated with Disease Recurrence and Poor Response to Tyrosine Kinase Inhibitors in Advanced Clear Cell Renal Cell Carcinoma
Source: Int J Mol Sci. 2025 Nov 17;26(22):11112. doi: 10.3390/ijms262211112 (PMC12652626; doi:10.3390/ijms262211112)
Supplement: Supplementary file 1 [file ijms-26-11112-s001.zip]

Archive with 1 entries (1 files):
- ijms-3899151-supplementary.pdf
